# Supplementary material for: Stability Studies of UV Laser Irradiated Promethazine and Thioridazine after Exposure to Hypergravity Conditions
Source: Molecules. 2022 Mar 7;27(5):1728. doi: 10.3390/molecules27051728 (PMC8911845; doi:10.3390/molecules27051728)
Supplement: Supplementary file 1 [file molecules-27-01728-s001.zip]

Archive with 1 entries (1 files):
- molecules-1569594-supplementary.pdf
